# Supplementary material for: Long-term outcomes of the 2-week schedule of hypofractionated radiotherapy for recurrent hepatocellular carcinoma
Source: BMC Cancer. 2018 Oct 26;18:1040. doi: 10.1186/s12885-018-4953-x (PMC6203968; doi:10.1186/s12885-018-4953-x)
Supplement: Supplementary file 1 — Raw data of the patients. Patient characteristics and follow-up data exists. (XLSX 16 kb) [file 12885_2018_4953_MOESM1_ESM.xlsx]

## Sheet: Sheet1
Sex	Age	ECOG	AFP	Child class	Viral type	Session No of prev Tx	Acute toxicity (within 3 months) CTCAE v.3.0							PFS_St	PFS	Survival_st	OS
1. Male		0		1. A	1. HBV		AST/ALT	ALP	Bilirubin	Fatigue	Anorexia	Nausea	Pain
2. Female		1		2. B	2. HCV		(CTCAE grade)	(CTCAE grade)	(CTCAE grade)	(CTCAE grade)	(CTCAE grade)	(CTCAE grade)	(CTCAE grade)	0. free		0. alive
		2			3. None									1. recur		1. death
		3
	range: 42-88
1		0	3.4	1	1	8	0	0	0	0	0	0	0	1	45.5	0	74.4
2		0	80	1	2	3	3	0	0	1	0	0	0	1	35.4	0	66.1
1		1	2950	1	1	17	0	0	1	1	0	1	0	1	11.8333	1	31
1		0	6.4	1	1	8	2	1	0	0	0	0	0	0	19.7	1	19.7
1		0	2.6	1	1	10	0	0	0	0	0	0	0	1	17.6333	1	51.1
1		1	70.2	1	1	17	0	0	0	0	0	0	0	1	7.23333	1	18.6
1		0	379.4	1	1	5	0	0	0	0	0	0	0	1	10.1	1	33.6
2		2	8.1	2	1	13	1	0	1	1	0	0	0	1	1.36667	1	10.4
1		0	78.1	1	1	2	0	1	0	0	0	0	0	1	2.7	1	45
1		1	4.1	1	1	1	0	0	1	1	0	0	0	1	36.0333	0	62.8
2		1	7.5	1	1	3	1	0	1	0	0	0	0	1	1.1	1	13.5
1		2	175.2	1	2	6	1	0	1	0	0	0	0	1	6.1	1	14.3
1		0	28.5	1	2	3	0	1	0	1	0	0	0	1	7.86667	1	19.5
1		0	3250	1	1	5	0	0	0	0	0	0	0	1	5.16667	0	78.3
2		1	17.7	2	2	4	1	0	0	0	0	0	0	1	3.03333	1	67.8
2		3	286.5	2	1	2	2	0	2	1	2	1	1	1	2.73333	1	39.1
2		0	219	1	1	4	1	1	0	0	0	0	0	0	73.2	0	73.2
2		1	758.1	2	1	9	0	0	2	2	1	0	0	1	4.53333	0	17.1
2		2	11.4	2	1	1	1	1	1	0	0	0	1	0	71.9	0	72
1		1	1357.8	1	1	6	1	0	2	1	1	1	1	1	6.8	1	17.7
2		0	17.4	2	1	6	0	1	2	0	0	0	0	1	14.9333	0	32.2
1		0	480	2	1	4	1	1	0	0	0	0	1	1	3	1	7.5
2		0	135	1	1	9	1	0	0	0	0	0	0	1	14.7	0	68.2
1		0	4.5	1	2	3	0	0	0	0	0	0	0	0	66.8667	1	66.9
1		1	65.7	1	1	8	1	1	2	0	0	0	0	1	9.8	0	19.8
1		1	28.6	1	1	5	0	0	0	0	0	0	0	1	22.4	1	30.5
1		0	88	2	2	3	0	0	0	1	2	0	0	0	64.6	0	64.6
1		0	49.6	1	1	5	1	0	0	0	0	0	0	1	10.7333	1	42.1
1		0	3	1	1	7	0	0	0	0	0	0	0	1	55.0333	0	63
2		0	3.9	1	1	8	1	1	1	0	0	1	0	1	3.7	1	30.9
2		0	67.1	1	2	6	0	0	0	0	0	0	0	1	1.93333	0	61.3
1		0	9.2	1	1	5	1	0	0	0	0	0	0	1	4.8	1	32
2		0	12773.3	1	1	9	1	1	1	0	1	0	0	1	1.83333	1	5.1
2		0	364.6	1	1	2	1	0	2	0	0	0	0	1	16.3333	1	26.6
2		0	26.7	2	3	4	0	0	1	0	0	0	1	1	9.53333	1	20.7
1		0	4856.1	1	3	2	0	0	0	0	0	0	0	1	3.03333	1	5.8
2		0	4	2	1	5	0	0	0	0	0	0	0	0	58.7667	0	58.8
1		0	3.6	1	3	4	0	0	0	2	1	0	2	1	8.33333	1	37.3
1		0	23.5	2	2	4	3	0	0	0	0	0	2	1	5	0	58.4
1		0	33	1	2	4	0	0	0	0	0	0	0	1	17.1	0	57.1
1		0	2.5	1	1	9	0	0	0	0	0	0	0	1	6.83333	1	33.6
2		0	433.6	1	1	6	1	1	0	0	0	0	0	1	3.56667	1	18.3
2		0	5.7	1	2	2	0	0	0	1	0	0	0	1	7.8	1	17.7
1		0	6	1	1	2	0	0	0	0	0	0	0	1	12.2	0	54.2
2		0	13.4	2	3(Budd-Chiari)	3	1	0	1	0	0	0	0	1	9.76667	1	25.9
1		0	3	1	1	6	2	1	2	0	0	0	0	1	14.0333	1	51.3
1		0	17.8	1	1	7	0	0	0	0	0	0	0	1	2.2	1	10.6
2		2	2.2	1	2	1	0	0	2	1	0	0	0	0	34	1	34
2		0	133.4	2	2	2	1	0	1	0	0	0	0	0	28.2	1	28.2
1		0	10.1	1	1	3	0	0	0	1	0	0	0	1	11.1333	1	12
1		0	10.8	2	1	1	0	1	1	0	0	0	0	1	11.9333	0	52.3
1		0	4	1	3	3	1	0	2	0	0	0	0	1	35.2667	0	50
1		0	1275.8	2	1	10	1	0	2	1	0	1	0	1	4.06667	1	9.4
1		0	6.8	1	3	3	0	0	0	0	0	0	0	0	52.3	0	52.3
1		0	2.4	1	3	4	0	0	0	0	0	0	0	1	43.4333	0	51.7
1		0	4.5	1	1	5	1	0	2	0	0	0	0	1	3.4	1	15.1
1		0	2.7	1	3	6	1	0	0	0	0	0	0	1	16.0667	0	50.3
2		0	693.7	2	1	4	0	1	0	0	0	0	0	1	3.9	0	50.3
2		1	5.9	1	1	9	1	0	0	0	0	0	0	0	20.4	1	20.4
2		0	22.6	2	1	3	1	1	0	0	0	0	0	1	5.2	1	19.8
2		0	190	2	1	2	0	0	0	0	0	0	0	1	16.6	0	48.5
2		0	36.2	1	1	3	0	0	1	1	1	0	0	0	45.9667	0	46
2		0	27.1	1	1	12	0	0	1	0	0	1	0	1	14.5667	1	42.9
1		0	307.7	1	2	4	0	0	0	0	1	0	0	1	20.5667	0	47.3
2		0	4740	1	1	4	0	0	0	0	0	0	0	1	4.16667	1	28.7
1		0	130.7	1	1	2	1	0	2	0	0	0	2	1	13.6	1	32.9
2		2	50.2	1	2	9	1	0	1	1	0	0	0	1	17.3333	0	46.5
1		0	902.7	1	3	4	0	0	0	0	0	0	0	1	6.3	1	25
1		0	8.8	2	1	4	1	0	1	0	1	0	0	0	13.7	1	13.7
1		0	35.8	1	1	1	0	0	0	1	0	0	0	1	44.2	0	45.9
1		0	631.7	1	1	6	0	0	0	0	0	0	0	1	12.7333	0	45.1
1		0	3.3	1	1	3	1	0	0	0	0	0	0	1	26.5667	0	45
2		1	12.4	1	3(Budd-Chiari)	7	1	0	1	0	1	0	0	1	35.5333	0	44.8
2		0	4.3	2	3	3	0	0	1	0	0	0	0	1	18.7	1	25
2		0	24.7	2	1	2	1	0	2	0	0	0	0	0	4.76667	1	4.8
1		0	927.7	1	1	5	0	0	1	0	0	0	0	1	18.9333	0	41.8
1		0	54	1	3	19	0	1	0	0	0	0	0	1	2.93333	1	16.8
