# Supplementary material for: Long-term outcomes of the 2-week schedule of hypofractionated radiotherapy for recurrent hepatocellular carcinoma
Source: BMC Cancer. 2018 Oct 26;18:1040. doi: 10.1186/s12885-018-4953-x (PMC6203968; doi:10.1186/s12885-018-4953-x)
Supplement: Supplementary file 2 — Raw data of the treated lesions. Lesion characteristics and follow-up data exists. (XLSX 15 kb) [file 12885_2018_4953_MOESM2_ESM.xlsx]

## Sheet: Sheet1
Sex	Age	Tm. size	AFP	Child class	Session No of prev Tx	Total dose	Local failure	LRFS
1. Male		(diameter,cm)		1. A		(Gy)
2. Female				2. B			0. free
							1. recur
	range 42-88
1		2.5	3.4	1	8	50	0	74.3667
2		1.6	80	1	3	50	1	35.4
1		3.5	2950	1	17	50	0	31
1		3.5	6.4	1	8	50	0	19.7
1		4.4	2.6	1	10	50	0	20.9
1		1.8	70.2	1	17	40	0	18.6
1		1.3	70.2	1	17	40	0	18.6
1		2.9	379.4	1	5	40	0	27.9
2		1.1	8.1	2	13	50	0	10.4
1		2.3	78.1	1	2	50	0	45
1		1.4	4.1	1	1	40	0	62.8333
2		3	7.5	1	3	40	1	9.26667
1		3.1	175.2	1	6	50	0	14.3
1		3.2	175.2	1	6	40	0	13.8
1		2.2	28.5	1	3	40	0	19.5
1		3	3250	1	5	50	0	78.3333
2		1.5	17.7	2	4	50	0	67.8333
2		2.6	286.5	2	2	40	0	39.0667
2		4.4	219	1	4	40	0	73.2
2		1.4	758.1	2	9	40	0	17.0667
2		1.1	11.4	2	1	40	0	71.9
1		5.2	1357.8	1	6	50	0	17.7
2		1.8	17.4	2	6	40	0	32.2
1		4	480	2	4	50	0	7.53333
2		3	135	1	9	50	1	14.7
1		2.4	4.5	1	3	40	0	66.8667
1		3.9	65.7	1	8	50	1	9.8
1		4.7	28.6	1	5	50	0	30.4667
1		4.5	88	2	3	35	0	64.6
1		2.3	49.6	1	5	50	1	10.7333
1		1.4	3	1	7	40	0	63
2		3.5	3.9	1	8	50	0	30.9
2		1.9	3.9	1	8	50	0	30.9
2		1.7	67.1	1	6	40	0	61.3333
1		1.7	9.2	1	5	50	0	32
2		2.5	12773.3	1	9	50	0	5.13333
2		3.1	364.6	1	2	50	0	26.6
2		2.1	26.7	2	4	50	0	20.6667
2		2.2	26.7	2	4	40	0	20.6667
1		3.5	4856.1	1	2	50	0	5.83333
2		1.5	4	2	5	50	0	58.7667
1		3.2	3.6	1	4	50	0	37.3333
1		3.8	3.6	1	4	50	0	37.3333
1		2.3	23.5	2	4	50	0	58.3667
1		1.8	33	1	4	50	1	31.7333
1		2.5	2.5	1	9	40	0	33.6333
2		2.8	433.6	1	6	50	0	18.2667
2		1.1	5.7	1	2	50	1	7.8
1		3.2	6	1	2	35	1	16.2
2		1.9	13.4	2	3	35	1	9.76667
1		0.8	3	1	6	40	0	51.2667
1		2.1	17.8	1	7	50	0	10.6333
2		1.6	2.2	1	1	50	0	34
2		2.1	133.4	2	2	50	0	28.2
1		3.1	10.1	1	3	50	0	12
1		2.5	10.8	2	1	50	0	52.2667
1		4.8	4	1	3	40	1	35.2667
1		5.2	1275.8	2	10	50	0	9.43333
1		1.3	1275.8	2	10	50	0	9.43333
1		1.1	6.8	1	3	50	0	52.3
1		1	2.4	1	4	50	0	51.7333
1		2.2	4.5	1	5	50	0	15.0667
1		2.6	2.7	1	6	50	0	50.3333
2		1.8	693.7	2	4	35	0	50.3333
2		2.9	5.9	1	9	40	0	20.4
2		3.7	22.6	2	3	40	1	11.8667
2		2.1	190	2	2	40	1	48.5
2		1.3	36.2	1	3	50	0	45.9667
2		3.2	27.1	1	12	50	1	14.5667
1		2.7	307.7	1	4	50	0	47.3333
2		2.4	4740	1	4	50	0	28.7333
1		2.5	130.7	1	2	50	0	32.8667
2		1.6	50.2	1	9	40	0	46.4667
1		5.6	902.7	1	4	50	0	25.0333
1		2.7	8.8	2	4	40	0	13.7
1		2.5	35.8	1	1	40	1	44.2
1		1.4	35.8	1	1	35	0	45.9333
1		1.5	631.7	1	6	40	0	45.0667
1		3.1	3.3	1	3	50	0	45
2		2.3	12.4	1	7	50	0	44.8333
2		1.8	4.3	2	3	35	0	25.0333
2		1.5	24.7	2	2	40	0	4.76667
1		3.1	927.7	1	5	50	0	41.7667
1		1.4	54	1	19	35	1	16.8
